# Supplementary material for: Can Swallowing Cerebral Neurophysiology Be Evaluated during Ecological Food Intake Conditions? A Systematic Literature Review
Source: J Clin Med. 2022 Sep 18;11(18):5480. doi: 10.3390/jcm11185480 (PMC9505443; doi:10.3390/jcm11185480)
Supplement: Supplementary file 1 [file jcm-11-05480-s001.zip]

Archive with 1 entries (1 files):
- jcm-1832558-supplementary.pdf
